# Supplementary material for: The location of an internal focus of attention differentially affects motor performance
Source: PLoS One. 2023 Nov 13;18(11):e0294246. doi: 10.1371/journal.pone.0294246 (PMC10642821; doi:10.1371/journal.pone.0294246)
Supplement: S1 Data — (XLSX) [file pone.0294246.s001.xlsx]

## Sheet: Raw_Data
Participant #	T1	T2	H1	H2	K1	K2	A1	A2	C1	C2	Age
1	76	69.5	67.5	69	72.5	67	71	74.5	76	80.5	20
2	81.5	77.5	63	65	67.5	71.5	87	87	84	88	21
3	73.5	75	73.5	81	72.5	79	77.5	81	87	91	21
4	83	83	71.5	84	81	82.5	88.5	84.5	88.5	88.5	21
5	88	89	86	88.5	65	67	75	77	84	85.5	21
6	80	82	82	83	80.5	83.5	74	75.5	85	83	26
7	85.5	80.5	82.5	84	78	83.5	84	87	85	83	21
8	78	77	76.5	82	83	83	89.5	87	92	93	22
9	83	84	74	75	83.5	85	84	86.5	83	85	21
10	85	88	78.5	79	91	93	89	84	100	98	22
11	69	70	72.5	72.5	66	66.5	71	74.5	69	72.5	19
12	75.5	74.5	68	69	79.5	75	84	79	83	84.5	21
13	72	74.5	74	72	71.5	68	70.5	68.5	78	79	22
14	65	66.5	71	68	66.5	70	55.5	59	73	72	20
15	77	66	59	69.5	66	64	72	73	72	74.5	22
16	94.5	102	101	100.5	96	95.5	101	100	103	103.5	21
17	71.5	69	73	71	66.5	73	65	73.5	59	63.5	23
18	73	74	71	70	70	72.5	73	74	73.5	75	22
19	67	64	69.5	65.6	70	74	72	72.5	71.5	69.5	21
20	68	68.5	69.5	70	71.5	71	68.5	72	61.5	69	21
21	75	78	76	80	68	68.5	78	71	90	87.5	23
22	85.5	89	96	94	91	92.5	90	91	96.5	93	22
23	86.5	83.5	81.5	82	82.5	82	78.5	85	74	77.5	23
24	58	61.5	54.5	73	59.5	54	63.5	73.5	73	77	20
25	78	75	76.5	78.5	78	73.5	74	76	77.5	77	21
26	78	83	76.5	80	79	82	80	82	80.5	84	19
27	68	70	71.5	72	72.5	74	73	75	74	67	20
28	75	70	66.5	75.5	67	73.5	72.5	75	79.5	78	21
29	80.5	80	80.5	85	81	80	86	87	88	89	19
